# Supplementary material for: Spanish Pediatricians’ Positions Regarding Prevention, Diagnosis, Nutritional Management, and Challenges in Cow’s Milk Protein Allergy
Source: Nutrients. 2023 Aug 15;15(16):3586. doi: 10.3390/nu15163586 (PMC10458855; doi:10.3390/nu15163586)
Supplement: Supplementary file 1 [file nutrients-15-03586-s001.zip]

Archive with 1 entries (1 files):
- nutrients-2472982-supplementary.pdf
